# Supplementary material for: Effects of Oral Glutamine Supplementation, Birthweight and Age on Colonic Morphology and Microbiome Development in Male Suckling Piglets
Source: Microorganisms. 2022 Sep 25;10(10):1899. doi: 10.3390/microorganisms10101899 (PMC9612066; doi:10.3390/microorganisms10101899)
Supplement: Supplementary file 1 [file microorganisms-10-01899-s001.zip]

Archive with 1 entries (1 files):
- microorganisms-1910548-supplementary.pdf
